# Supplementary material for: Deimmunization of flagellin for repeated administration as a vaccine adjuvant
Source: NPJ Vaccines. 2021 Sep 13;6:116. doi: 10.1038/s41541-021-00379-4 (PMC8438039; doi:10.1038/s41541-021-00379-4)
Supplement: Supplementary file 4 — Supplementary Data 1 [file 41541_2021_379_MOESM4_ESM.xlsx]

## Sheet: FlaB_WT_AS
Position	1	2	3	4	5	6	7	8	9	10	11	12	13	14	15	16	17	18	19	20	21	22	23	24	25	26	27	28	29	30	31	32	33	34	35	36	37	38	39	40	41	42	43	44	45	46	47	48	49
Sequence	M	A	V	N	V	N	T	N	V	A	A	M	T	A	Q	R	Y	L	N	N	A	N	S	A	Q	Q	T	S	M	E	R	L	S	S	G	F	K	I	N	S	A	K	D	D	A	A	G	L	Q
BepiPred-2.0	0.208	0.265	0.315	0.366	0.413	0.424	0.404	0.408	0.406	0.406	0.397	0.418	0.438	0.427	0.448	0.479	0.486	0.496	0.518	0.532	0.515	0.515	0.542	0.539	0.547	0.558	0.567	0.563	0.564	0.57	0.561	0.572	0.588	0.577	0.585	0.58	0.591	0.598	0.601	0.596	0.57	0.534	0.518	0.474	0.452	0.435	0.399	0.386	0.386
Alanine scanning (FoldX)	0.10157	0	0.533455	-0.235354	-0.3879	-0.365276	0.469988	1.65395	-0.523539	0	0	-0.120781	-0.114952	0	0.423448	-0.137685	0.615553	1.05351	-0.169883	-0.350395	0	-0.476531	-0.445505	0	-0.114059	0.280768	1.53533	-0.771519	0.810378	-0.0816939	-0.151518	2.86674	-0.0245999	-0.191928	3.6178	0.585344	-0.439526	2.20499	0.0629451	0.492648	0	-2.11723	-0.171555	1.57054	0	0	3.37641	0.757344	0.640708
Parker scale				1.386	2.986	2.157	2.986	2.286	2.214	1.957	1.514	1.371	2.5	1.929	0.314	1.914	2.171	2.171	2.314	2.643	3.214	5.386	5.243	4.986	5.614	4.014	4.2	4.5	2.329	2.4	2.586	2.471	1.757	1.457	-0.286	2.029	2.029	1.4	1.4	4.143	4.757	6.2	5.5	5.386	3.771	3.814	1.243	0.743	1.443
Scale description
BepiPred-2.0	> 0.6		Immunogenic
FoldX alanine scanning	<< 0		Improve stability						≈ 0		No stability change							>> 0		Disrupt stability
Parker scale	> 2.5		Hydrophilic
[truncated: 328 more columns]
